# Supplementary material for: Long-Range and Coupled Rotor Dynamics in NO2-MIL-53(Al) by Classical Molecular Dynamics
Source: J Phys Chem C Nanomater Interfaces. 2024 Nov 12;128(47):20264–74. doi: 10.1021/acs.jpcc.4c05851 (PMC11613561; doi:10.1021/acs.jpcc.4c05851)
Supplement: Supplementary file 2 — jp4c05851_si_002.txt [file jp4c05851_si_002.txt]

##This FF has OCCCN and OCCCPh parameters added obtained from fitting vasp DFT and FF energies in rigid rotational angle  scan
# BONDHARM
#---------
BONDHARM:UNIT  K kjmol/A**2
BONDHARM:UNIT  R0 A

BONDHARM:PARS      C_PH      H_PH  3.2546523678e+03  1.0888086683e+00
BONDHARM:PARS      C_PC      C_PH  3.9238891132e+03  1.3968781817e+00
BONDHARM:PARS      C_CA      C_PC  2.6557300720e+03  1.4898994999e+00
BONDHARM:PARS      C_PH      C_PH  4.0181602233e+03  1.3891407878e+00
BONDHARM:PARS       C_N      C_PC  3.7344836810e+03  1.4053377913e+00
BONDHARM:PARS       C_N      C_PH  4.1493987514e+03  1.3865384995e+00
BONDHARM:PARS       C_N         N  2.2601406356e+03  1.4715760385e+00
BONDHARM:PARS        AL      O_CA  9.5394956147e+02  1.9152514663e+00
BONDHARM:PARS      C_CA      O_CA  5.6776918122e+03  1.2744267023e+00
BONDHARM:PARS        AL      O_HY  1.2965069135e+03  1.8552343925e+00
BONDHARM:PARS      H_HY      O_HY  4.6459188246e+03  9.8820112810e-01
BONDHARM:PARS         N      O_NO  5.6516929661e+03  1.2397088277e+00


# BENDAHARM
#----------
BENDAHARM:UNIT  K kjmol/rad**2
BENDAHARM:UNIT  THETA0 deg

BENDAHARM:PARS      O_CA        AL      O_HY  2.2216387265e+02  9.0448131858e+01
BENDAHARM:PARS      C_PC      C_PH      H_PH  2.9765129191e+02  1.1979353967e+02
BENDAHARM:PARS      C_PC      C_PH      C_PH  5.5460765707e+02  1.2053199803e+02
BENDAHARM:PARS      C_PH      C_PH      H_PH  2.9575036714e+02  1.2094189800e+02
BENDAHARM:PARS       C_N      C_PC      C_PH  4.5945227404e+02  1.1795833038e+02
BENDAHARM:PARS      C_CA      C_PC       C_N  3.3547275520e+02  1.2208973111e+02
BENDAHARM:PARS      C_CA      C_PC      C_PH  4.0085803505e+02  1.1990844269e+02
BENDAHARM:PARS      C_PC      C_CA      O_CA  5.9742043217e+02  1.1734852682e+02
BENDAHARM:PARS      O_CA      C_CA      O_CA  6.4838336934e+02  1.2558334895e+02
BENDAHARM:PARS       C_N      C_PH      H_PH  2.6173651803e+02  1.1868376196e+02
BENDAHARM:PARS       C_N      C_PH      C_PC  4.9306330488e+02  1.1867575354e+02
BENDAHARM:PARS      C_PC       C_N      C_PH  4.8710456844e+02  1.2186156006e+02
BENDAHARM:PARS      C_PC       C_N         N  3.9664340756e+02  1.2073842564e+02
BENDAHARM:PARS      C_PH       C_N         N  5.1425244370e+02  1.1766387985e+02
BENDAHARM:PARS      C_PH      C_PC      C_PH  5.1352267332e+02  1.2036706611e+02
BENDAHARM:PARS       C_N         N      O_NO  6.1749347653e+02  1.1814184030e+02
BENDAHARM:PARS      O_NO         N      O_NO  9.0812157271e+02  1.2432745247e+02
BENDAHARM:PARS        AL      O_CA      C_CA  1.4314300222e+02  1.2850066984e+02
BENDAHARM:PARS        AL      O_HY      H_HY  1.3403302525e+02  1.1791656706e+02
BENDAHARM:PARS        AL      O_HY        AL  2.6332633313e+02  1.2398341734e+02


# BENDCOS
#--------
BENDCOS:UNIT  A kjmol
BENDCOS:UNIT  PHI0 deg

BENDCOS:PARS      O_CA        AL      O_CA  4 7.1623123535e+00  0.0000000000e+00


# TORSION
#--------
TORSION:UNIT  A kjmol
TORSION:UNIT  PHI0 deg

TORSION:PARS       C_N      C_PC      C_PH      C_PH  2 2.8946231245e+01  0.0000000000e+00
TORSION:PARS       C_N      C_PC      C_PH      H_PH  2 2.7648146487e+01  0.0000000000e+00
TORSION:PARS      C_CA      C_PC      C_PH      C_PH  2 3.5778489858e+01  0.0000000000e+00
TORSION:PARS      C_CA      C_PC      C_PH      H_PH  2 2.0702386397e+01  0.0000000000e+00
#TORSION:PARS       C_N      C_PC      C_CA      O_CA  2 8.3910148393e+00  0.0000000000e+00
#TORSION:PARS      C_PH      C_PC      C_CA      O_CA  2 5.0546566656e+00  0.0000000000e+00
TORSION:PARS      C_PC      C_PH      C_PH      H_PH  2 2.8243584139e+01  0.0000000000e+00
TORSION:PARS      H_PH      C_PH      C_PH      H_PH  2 1.6523170961e+01  0.0000000000e+00
TORSION:PARS      C_PC      C_PH      C_PH      C_PC  2 2.8726383454e+01  0.0000000000e+00
TORSION:PARS      C_PH       C_N      C_PC      C_PH  2 3.9309970893e+01  0.0000000000e+00
TORSION:PARS      C_CA      C_PC       C_N      C_PH  2 3.1090429835e+01  0.0000000000e+00
TORSION:PARS      C_PH      C_PC       C_N         N  2 5.0389876566e+01  0.0000000000e+00
TORSION:PARS      C_CA      C_PC       C_N         N  2 2.6591063631e+01  0.0000000000e+00
TORSION:PARS      C_PC       C_N      C_PH      H_PH  2 2.1624538465e+01  0.0000000000e+00
TORSION:PARS      C_PC       C_N      C_PH      C_PC  2 2.8319537782e+01  0.0000000000e+00
TORSION:PARS      H_PH      C_PH       C_N         N  2 2.2861729507e+01  0.0000000000e+00
TORSION:PARS      C_PC      C_PH       C_N         N  2 4.2575495213e+01  0.0000000000e+00
TORSION:PARS      C_PH      C_PC      C_PH      H_PH  2 2.6388156565e+01  0.0000000000e+00
TORSION:PARS      C_PH      C_PC      C_PH      C_PH  2 3.3695452851e+01  0.0000000000e+00
TORSION:PARS       C_N      C_PH      C_PC      C_PH  2 3.1025677143e+01  0.0000000000e+00
TORSION:PARS      C_CA      C_PC      C_PH       C_N  2 4.4755984539e+01  0.0000000000e+00
TORSION:PARS      C_PC       C_N         N      O_NO  2 8.4255163753e+00  0.0000000000e+00
TORSION:PARS      C_PH       C_N         N      O_NO  2 2.4532632371e+00  0.0000000000e+00
TORSION:PARS        AL      O_CA      C_CA      C_PC  2 2.2304352161e+01  0.0000000000e+00
TORSION:PARS        AL      O_CA      C_CA      O_CA  2 7.1279915245e-02  0.0000000000e+00
TORSION:PARS       C_N      C_PC      C_CA      O_CA  2 10.90951871e+00   -40.81e+00
TORSION:PARS       C_N      C_PC      C_CA      O_CA  3 1.06607827e+00    -40.81e+00
TORSION:PARS      C_PH      C_PC      C_CA      O_CA  2 10.90951871e+00   142.55e+00
TORSION:PARS      C_PH      C_PC      C_CA      O_CA  3 1.06607827e+00    142.55e+00


# OOPDIST
#--------
OOPDIST:UNIT  K kjmol/A**2
OOPDIST:UNIT  D0 A

OOPDIST:PARS      C_PC      C_PH      H_PH      C_PH  1.5939608446e+02  0.0000000000e+00
OOPDIST:PARS      C_CA       C_N      C_PH      C_PC  1.1094174618e+02  0.0000000000e+00
OOPDIST:PARS      C_PC      O_CA      O_CA      C_CA  1.5426217104e+03  0.0000000000e+00
OOPDIST:PARS       C_N      C_PC      H_PH      C_PH  1.5190020838e+02  0.0000000000e+00
OOPDIST:PARS      C_CA      C_PH      C_PH      C_PC  1.2053539647e+02  0.0000000000e+00
OOPDIST:PARS       C_N      O_NO      O_NO         N  1.7131236544e+03  0.0000000000e+00


# Cross
#------
Cross:UNIT  KSS kjmol/angstrom**2
Cross:UNIT  KBS0 kjmol/(angstrom*rad)
Cross:UNIT  KBS1 kjmol/(angstrom*rad)
Cross:UNIT  R0 angstrom
Cross:UNIT  R1 angstrom
Cross:UNIT  THETA0 deg

Cross:PARS      O_CA        AL      O_CA   1.0169825140e+02   0.0000000000e+00   0.0000000000e+00  1.9152514663e+00  1.9152514663e+00  0.0000000000e+00
Cross:PARS      O_CA        AL      O_HY   8.3897543818e+01   2.0828578167e+02   1.5337454645e+02  1.9152514663e+00  1.8552343925e+00  9.0448131858e+01
Cross:PARS      O_HY        AL      O_HY  -2.8040890934e+01   0.0000000000e+00   0.0000000000e+00  1.8552343925e+00  1.8552343925e+00  0.0000000000e+00
Cross:PARS      C_PC      C_PH      H_PH   5.3697332717e+01   1.1195943158e+02   1.1968331600e+02  1.3968781817e+00  1.0888086683e+00  1.1979353967e+02
Cross:PARS      C_PC      C_PH      C_PH   5.1139558627e+02   1.1660319383e+02   9.2339246404e+01  1.3968781817e+00  1.3891407878e+00  1.2053199803e+02
Cross:PARS      C_PH      C_PH      H_PH   5.0146904109e+01   1.1564608696e+02   1.0771247605e+02  1.3891407878e+00  1.0888086683e+00  1.2094189800e+02
Cross:PARS       C_N      C_PC      C_PH   5.6923516212e+02   4.4349696462e+01   7.4483576848e+01  1.4053377913e+00  1.3968781817e+00  1.1795833038e+02
Cross:PARS      C_CA      C_PC       C_N   2.5685930219e+02   9.8515488274e+01   9.5606681022e+01  1.4898994999e+00  1.4053377913e+00  1.2208973111e+02
Cross:PARS      C_CA      C_PC      C_PH   2.8618101799e+02   1.1661737156e+02   9.8612417759e+01  1.4898994999e+00  1.3968781817e+00  1.1990844269e+02
Cross:PARS      C_PC      C_CA      O_CA   3.9865348532e+02   1.8145377360e+02   4.4115353290e+02  1.4898994999e+00  1.2744267023e+00  1.1734852682e+02
Cross:PARS      O_CA      C_CA      O_CA   7.6198573135e+02   3.8539662028e+02   3.8539662028e+02  1.2744267023e+00  1.2744267023e+00  1.2558334895e+02
Cross:PARS       C_N      C_PH      H_PH   4.2650555752e+01   1.1799860597e+02   1.1945684471e+02  1.3865384995e+00  1.0888086683e+00  1.1868376196e+02
Cross:PARS       C_N      C_PH      C_PC   5.1836934343e+02   1.2182486494e+02   1.1220729314e+02  1.3865384995e+00  1.3968781817e+00  1.1867575354e+02
Cross:PARS      C_PC       C_N      C_PH   5.3331443304e+02   4.6260833303e+01   4.9860317163e+01  1.4053377913e+00  1.3865384995e+00  1.2186156006e+02
Cross:PARS      C_PC       C_N         N   3.3759146169e+02   8.6383953044e+01   2.2193714049e+02  1.4053377913e+00  1.4715760385e+00  1.2073842564e+02
Cross:PARS      C_PH       C_N         N   4.1410487431e+02   1.3934644272e+02   2.8716919014e+02  1.3865384995e+00  1.4715760385e+00  1.1766387985e+02
Cross:PARS      C_PH      C_PC      C_PH   5.4712791599e+02   5.5992375258e+01   5.5992375258e+01  1.3968781817e+00  1.3968781817e+00  1.2036706611e+02
Cross:PARS       C_N         N      O_NO   4.3883997072e+02   1.8275606478e+02   4.1932637207e+02  1.4715760385e+00  1.2397088277e+00  1.1814184030e+02
Cross:PARS      O_NO         N      O_NO   7.8816689798e+02   4.6007988234e+02   4.6007988234e+02  1.2397088277e+00  1.2397088277e+00  1.2432745247e+02
Cross:PARS        AL      O_CA      C_CA   3.1649662163e+02   8.1104683405e+01   1.7545535926e+02  1.9152514663e+00  1.2744267023e+00  1.2850066984e+02
Cross:PARS        AL      O_HY      H_HY   6.0186703987e+00   6.6729340144e+01   1.1329291821e+02  1.8552343925e+00  9.8820112810e-01  1.1791656706e+02
Cross:PARS        AL      O_HY        AL   1.7708627349e+02   7.3276335999e+01   7.3276335999e+01  1.8552343925e+00  1.8552343925e+00  1.2398341734e+02

# van der Waals
#==============

# The following mathemetical form is supported:
#  - MM3:   EPSILON*(1.84e5*exp(-12*r/SIGMA)-2.25*(SIGMA/r)^6)
#  - LJ:    4.0*EPSILON*((SIGMA/r)^12 - (SIGMA/r)^6)
#
# Remark:
#  In MM3, if ONLYPAULI=1 then only the pauli term will be used.
#  If ONLYPAULI=0, the full MM3 expression is used with 12.

MM3:UNIT SIGMA angstrom
MM3:UNIT EPSILON kcalmol
MM3:SCALE 1 0.0
MM3:SCALE 2 0.0
MM3:SCALE 3 1.0

# ---------------------------------------------
# KEY      ffatype  SIGMA  EPSILON  ONLYPAULI
# ---------------------------------------------

MM3:PARS      AL     2.360   0.116      0
MM3:PARS    O_HY     1.820   0.059      0
MM3:PARS    H_HY     1.600   0.016      0
MM3:PARS    O_CA     1.820   0.059      0
MM3:PARS    C_CA     1.940   0.056      0
MM3:PARS    C_PC     1.940   0.056      0
MM3:PARS    C_PH     1.940   0.056      0
MM3:PARS    H_PH     1.620   0.020      0
MM3:PARS    C_N      1.940   0.056      0
MM3:PARS      N      1.930   0.043      0
MM3:PARS    O_NO     1.820   0.059      0

#Fixed charges
#---------------

FIXQ:UNIT Q0 e
FIXQ:UNIT P e
FIXQ:UNIT R angstrom
FIXQ:SCALE 1 1.0
FIXQ:SCALE 2 1.0
FIXQ:SCALE 3 1.0
FIXQ:DIELECTRIC 1.0

# Atomic parameters
# ----------------------------------------------------
# KEY        label  Q_0A              R_A
# ----------------------------------------------------
FIXQ:ATOM       AL  2.0996324793  1.6742000000
FIXQ:ATOM     H_PH  0.1679264047  0.7308000000
FIXQ:ATOM     H_HY  0.5329694145  0.7308000000
FIXQ:ATOM     C_PH -0.0982570542  1.1703000000
FIXQ:ATOM     C_PC -0.1377736303  1.1703000000
FIXQ:ATOM     C_CA  0.8416037982  1.1703000000
FIXQ:ATOM      C_N  0.0432340456  1.1703000000
FIXQ:ATOM        N  0.5760234132  1.1048000000
FIXQ:ATOM     O_CA -0.7271328887  1.1325000000
FIXQ:ATOM     O_HY -1.2346200104  1.1325000000
FIXQ:ATOM     O_NO -0.3628239451  1.1325000000
