# Supplementary material for: Long-Range and Coupled Rotor Dynamics in NO2-MIL-53(Al) by Classical Molecular Dynamics
Source: J Phys Chem C Nanomater Interfaces. 2024 Nov 12;128(47):20264–74. doi: 10.1021/acs.jpcc.4c05851 (PMC11613561; doi:10.1021/acs.jpcc.4c05851)
Supplement: Supplementary file 3 — jp4c05851_si_003.zip [file jp4c05851_si_003.zip]

Archive with 55 entries (52 files):
- Trajectoryplots/
- Trajectoryplots/.DS_Store
- __MACOSX/Trajectoryplots/._.DS_Store
- Trajectoryplots/622 supercell/
- Trajectoryplots/422 supercell/
- Trajectoryplots/622 supercell/622_Chain8.png
- __MACOSX/Trajectoryplots/622 supercell/._622_Chain8.png
- Trajectoryplots/622 supercell/622_Chain9.png
- __MACOSX/Trajectoryplots/622 supercell/._622_Chain9.png
- Trajectoryplots/622 supercell/622_Chain16.png
- __MACOSX/Trajectoryplots/622 supercell/._622_Chain16.png
- Trajectoryplots/622 supercell/622_Chain15.png
- __MACOSX/Trajectoryplots/622 supercell/._622_Chain15.png
- Trajectoryplots/622 supercell/622_Chain14.png
- __MACOSX/Trajectoryplots/622 supercell/._622_Chain14.png
- Trajectoryplots/622 supercell/622_Chain10.png
- __MACOSX/Trajectoryplots/622 supercell/._622_Chain10.png
- Trajectoryplots/622 supercell/622_Chain11.png
- __MACOSX/Trajectoryplots/622 supercell/._622_Chain11.png
- Trajectoryplots/622 supercell/622_Chain13.png
- __MACOSX/Trajectoryplots/622 supercell/._622_Chain13.png
- Trajectoryplots/622 supercell/622_Chain12.png
- __MACOSX/Trajectoryplots/622 supercell/._622_Chain12.png
- Trajectoryplots/622 supercell/622_Chain7.png
- __MACOSX/Trajectoryplots/622 supercell/._622_Chain7.png
- Trajectoryplots/622 supercell/622_Chain6.png
- __MACOSX/Trajectoryplots/622 supercell/._622_Chain6.png
- Trajectoryplots/622 supercell/622_Chain4.png
- __MACOSX/Trajectoryplots/622 supercell/._622_Chain4.png
- Trajectoryplots/622 supercell/622_Chain5.png
- __MACOSX/Trajectoryplots/622 supercell/._622_Chain5.png
- Trajectoryplots/622 supercell/622_Chain1.png
- __MACOSX/Trajectoryplots/622 supercell/._622_Chain1.png
- Trajectoryplots/622 supercell/622_Chain2.png
- __MACOSX/Trajectoryplots/622 supercell/._622_Chain2.png
- Trajectoryplots/622 supercell/622_Chain3.png
- __MACOSX/Trajectoryplots/622 supercell/._622_Chain3.png
- Trajectoryplots/422 supercell/422_Chain1.png
- Trajectoryplots/422 supercell/422_Chain2.png
- Trajectoryplots/422 supercell/422_Chain3.png
- Trajectoryplots/422 supercell/422_Chain7.png
- Trajectoryplots/422 supercell/.DS_Store
- __MACOSX/Trajectoryplots/422 supercell/._.DS_Store
- Trajectoryplots/422 supercell/422_Chain6.png
- Trajectoryplots/422 supercell/422_Chain4.png
- Trajectoryplots/422 supercell/422_Chain5.png
- Trajectoryplots/422 supercell/422_Chain14.png
- Trajectoryplots/422 supercell/422_Chain15.png
- Trajectoryplots/422 supercell/422_Chain16.png
- Trajectoryplots/422 supercell/422_Chain12.png
- Trajectoryplots/422 supercell/422_Chain13.png
- Trajectoryplots/422 supercell/422_Chain11.png
- Trajectoryplots/422 supercell/422_Chain10.png
- Trajectoryplots/422 supercell/422_Chain8.png
- Trajectoryplots/422 supercell/422_Chain9.png
