# Supplementary material for: Long-Range and Coupled Rotor Dynamics in NO2-MIL-53(Al) by Classical Molecular Dynamics
Source: J Phys Chem C Nanomater Interfaces. 2024 Nov 12;128(47):20264–74. doi: 10.1021/acs.jpcc.4c05851 (PMC11613561; doi:10.1021/acs.jpcc.4c05851)
Supplement: Supplementary file 4 — jp4c05851_si_004.xlsx [file jp4c05851_si_004.xlsx]

## Sheet: 422_values
				Transition Rate
		Chain_number	which rotors are 0/180 degrees	PtoAP	APtoP	alpha
	0	1	b d	0.142934	0.181079	-3.01201				Average	0.0618447	0.567684
	1	2	a c	0.0847902	0.453331	0.085617				Standard Deviation	0.0507887	0.441399
	2	3	a c	0.0230899	0.297849	-3.07876				Median	0.0476226	0.39065
	3	4	a c	0.0487791	0.35302	0.0741036
	4	5	b d	0.0223137	0.726113	0.0583108
	5	6	a c	0.0279937	0.0913715	0.0637179				95% confidence interval	0.0872391	0.788383
	6	7	a c	0.0217473	1.46238	-3.02878					0.0364503	0.346985
	7	8	b d	0.0418147	0.244802	-3.04697
	8	9	b d	0.0706054	1.28371	-3.08468
	9	10	b d	0.0211103	1.15373	-3.09601
	10	11	a c	0.0226532	0.396374	0.0603456
	11	12	a c	0.0568953	0.202645	-3.03841
	12	13	b d	0.0897529	0.384926	0.100218
	13	14	a c	0.206372	1.13609	-3.06633
	14	15	b d	0.0621974	0.255294	0.0998895
	15	16	b d	0.0464662	0.460237	0.0487651

## Sheet: 622_values
				Transition Rate
		Chain_number	which rotors are 0/180 degrees	PtoAP	APtoP	APtoAP	alpha
	0	1	b d f	0.0382048	0.401517	0.162786	0.0954693			Average	0.064135	0.480595	0.0852326
	1	2	a c e	0.0561453	0.221158	0.0726933	0.102351			Standard Deviation	0.0648481	0.436889	0.0600624
	2	3	a c e	0.0501829	0.504874	0.124836	0.0569887			Median	0.0424687	0.34376	0.0817073
	3	4	a c e	0.0467326	0.112782	0.116908	0.109099
	4	5	b d f	0.0345631	0.506495	0.0427519	0.0685455			95% confidence interval	0.0965591	0.699039	0.115264
	5	6	a c e	0.0355203	0.421069	0.0873366	0.0497968				0.031711	0.262151	0.0552014
	6	7	a c e	0.0223048	0.126015	0.146151	0.0968687
	7	8	b d f	0.0381003	0.164018	0.161911	0.177056
	8	9	b d f	0.0590795	0.73795	4.44106e-05	0.0589181
	9	10	b d f	0.0206658	1.48713	0.000586635	0.0456134
	10	11	a c e	0.289681	0.214051	0.180879	0.163081
	11	12	a c e	0.112515	0.174451	0.0760781	0.0753248
	12	13	b d f	0.0911912	0.564294	0.044712	0.122193
	13	14	a c e	0.0640902	0.286003	0.0965905	0.0782579
	14	15	b d f	0.0338769	0.247755	0.0494587	0.121763
	15	16	b d f	0.0333072	1.51996	0	0.0407302
